# Supplementary material for: Altered N6-Methyladenosine Modification Patterns and Transcript Profiles Contributes to Cognitive Dysfunction in High-Fat Induced Diabetic Mice
Source: Int J Mol Sci. 2024 Feb 6;25(4):1990. doi: 10.3390/ijms25041990 (PMC10889299; doi:10.3390/ijms25041990)
Supplement: Supplementary file 1 [file ijms-25-01990-s001.zip]

Archive with 1 entries (1 files):
- ijms-2802135-supplementary.pdf
